# Supplementary material for: (Pentamethylcyclopentadienyl)chloridoiridium(III) Complex Bearing Bidentate Ph2PCH2CH2SPh-κP,κS Ligand
Source: Biomolecules. 2024 Mar 30;14(4):420. doi: 10.3390/biom14040420 (PMC11048224; doi:10.3390/biom14040420)
Supplement: Supplementary file 1 [file biomolecules-14-00420-s001.zip]

Archive with 1 entries (1 files):
- biomolecules-2886310-supplementary.pdf
